# Supplementary material for: Effect of posture on anorectal manometric measurements in female patients with fecal incontinence and rectoanal intussusception
Source: BMC Gastroenterol. 2022 Nov 22;22:479. doi: 10.1186/s12876-022-02581-7 (PMC9682782; doi:10.1186/s12876-022-02581-7)
Supplement: Supplementary file 1 — Additional file 1. Eighty female patients with fecal incontinence (FI) who underwent defecography [file 12876_2022_2581_MOESM1_ESM.xlsx]

## Sheet: BMC
Eighty female patients with fecal incontinence (FI) who underwent defecography							Eighty patients with rectal intussusception and/or rectocele who had fecal incontinence
age,years	parity	comorbidity	Previous pelvic surgery	Previous anal surgery	fecal incontinence 1,yes; 2,no	fitype 1,passive; 2,urge; 3,mixed	fecal incontinenec severity index (FISI) score	obstruceted defecation (OD) 1,yes; 2,no	OD syndrome score	constipation scoring system (CSS) score	defecography	Oxford rectal prolapse grade	recotocele grade 0,no; 1,<2cm; 2,2-4cm; 3,>4cm	enterocele 1,yes; 2,no	Endoanal ultrasound 1,WNL; 2,IAS defect; 2,EAS defect; 4, not examined	incomplete evacuation on defecography 1,yes; 2,no	slow transit constipation 1,yes;	Anal canal length (ACL) at lateral position, cm	ACL at standing, cm	ACL change (T-S)	maximum resting pressure (MRP) at lateral, cmH2O	MRP at standing, cmH2O	MRP change (W-V)	maximum squeeze pressure (MSP) at lateral	MSP at standing	MSP change (Z-Y)	10% of Y	more than 10% of Y, 1,yes; 2,no	urge volume at lateral, ml	urge volume at standing, ml	Urge change (AE-AD)	maximum tolerated volume (MTV) at lateral, ml	MTV at standing, ml	MTV change (AH-AG)	note	1,circumferential rectoanal intussuception (RAI); 2,others	defecography 1, circumferential RAI; 2, others; 4RAI+Rectocele (RC); 5,anterior RAI; 6,anterior RAI+RC; 7,Recto-rectal intussusception; 8,RC	1,RAI alone; 2,others; 4,RAI+RC(grade2,3)	1, circumferential RAI; 2, others; 4,anterior RAI	IBS 0,no; 1,yes
75	0	scleroderma	Hysterectomy	no	1	2	12	1	11	13		3	0	1	4	2	1	6.5	4	-2.5	59.7	48.1	-11.6	195.2	111.4	-83.8	19.52	1	80	115	35	160	215	55	Anterior RAI	2	5	1	4	0
60	3	scleroderma		no	1	1	16	1	6	9		3	2	2	1	2		4.5	3.8	-0.7	69.9	43.6	-26.3	147	183.8	36.8	14.7	0	80	150	70	200	210	10	Anterior RAI	2	6	4	4	0
75	2	Hypertension (HT), Reumatoid arthritis (RA)		no	1	1	10	2	3	7		3	0	2	1	2		5.5	5	-0.5	79.4	59.7	-19.7	171.3	112.5	-58.8	17.13	1	70	70	0	240	265	25		1	1	1	1	0
65	2		Hysterectomy	no	1	1	32	1	6	14		4	2	1	1	2		4.5	4.3	-0.2	51.5	58.5	7	128.6	120.7	-7.9	12.86	0	145	135	-10	250	290	40		1	4	4	1	0
59	2			no	1	1	13	2	5	4		3	2	1	4	2		6	4.5	-1.5	75.4	119.5	44.1	604	454.4	-149.6	60.4	1	75	60	-15	170	185	15		1	4	4	1	0
64	3	Cronic ranal failure (CRF), hemodyalysis (HD)	transplantaion of the kidney	no	1	1	32	2	1	1		4	0	1	1	2		4.5	4.3	-0.2	98.4	134.9	36.5	98.4	134.9	36.5	9.84	0	180	240	60	240	285	45		1	1	1	1	0
82		RA		no	1	1	22	2	0	0		4	0	2	4	2		5	5.3	0.3	65.1	46.3	-18.8	291.2	224.5	-66.7	29.12	1	180	300	120	250	300	50		1	1	1	1	0
85	0		Hysterectomy	no	1	1	30	2	5	4		3	0	1	1	2		5.7	5.2	-0.5	65.4	56.5	-8.9	213.3	160.9	-52.4	21.33	1	85	75	-10	140	145	5		1	1	1	1	0
87	2	HT, Forcep delivery (FD) twice	Hysterectomy	no	1	3	32	1	8	17		4	0	1	3	2	1	5.3	5.7	0.4	52.7	41.6	-11.1	69.3	66.2	-3.1	6.93	0	65	120	55	150	170	20		1	1	1	1	0
75	2	Diabetes mellitus (DM), Asthma, HT	no	no	1	1	34	1	14	11		3	0	2	1	1		5	4.7	-0.3	89.8	78.1	-11.7	120.2	105.8	-14.4	12.02	1	55	180	125	180	200	20		1	1	1	1	0
76	3	HT,	adrenectomy (ectopic pregnancy)	hemorrhoidectomy (LE)	1	1	28	2	5	5		3	0	2	1	2		6.3	4.3	-2	51.5	56.1	4.6	224.3	207.2	-17.1	22.43	0	80	60	-20	140	125	-15		1	1	1	1	0
62	2			no	1	1	13	2	4	6		3	2	2	1	2		6	5.5	-0.5	75.6	98.7	23.1	159.7	139.3	-20.4	15.97	1	130	150	20	170	195	25		1	4	4	1	0
62	2	Pelvic organ prolapse (POP)	Hysterectomy	LE	1	2	37	2	4	7		3	0	1	2	2		6.6	6	-0.6	73.2	95.1	21.9	91	123.8	32.8	9.1	0	70	145	75	190	235	45		1	1	1	1	0
68	2	cerebral infarction (CI)	TVM for POP	no	1	1	26	2	4	0		3	0	2	1	2		5.7	6	0.3	34.9	30.2	-4.7	218.6	172.4	-46.2	21.86	1	150	140	-10	300	300	0		1	1	1	1	0
68	1			mucosal prolapse resection	1	1	13	2	1	7			2	2	1	2		6.3	6.8	0.5	35.3	56.6	21.3	198.5	207	8.5	19.85	0	50	100	50	130	250	120		2	8	2	2	0
76	3	HT	no	no	1	1	35	2	2	6		2	2	2	1	2		5.3	5.2	-0.1	68.4	70.1	1.7	277.8	232.8	-45	27.78	1	155	185	30	235	280	45		2	7	2	2	0
69	2	POP	no	no	1	2	32	2	5	0			1	2	1	2		4.9	4.5	-0.4	31.5	31.5	0	45.7	44	-1.7	4.57	0	50	70	20	115	100	-15		2	2	2	2	0
61	2	no	no	no	1	1	25	2	0	0			2	2	1	2		4.3	4.7	0.4	65.6	80	14.4	270	265.2	-4.8	27	0	95	200	105	300	300	0		2	8	2	2	0
39	1	no	no	no	1	2	20	2	5	9			2	2	3	1		3.6	2.9	-0.7	83.1	74.8	-8.3	99.1	104.1	5	9.91	0	30	70	40	70	80	10		2	8	2	2	0
83	0	HT, Gastro-esophageal reflux (GERD)	Removal of myoma uteri	no	1	2	28	2	2	4		4	1	1	1	1		4.1	4	-0.1	46.4	58.2	11.8	368.9	292.1	-76.8	36.89	1	250	300	50	300	300	0		1	1	1	1	0
80		HT	no	no	1	1	17	1	10	10			2	2	4	2		4.5	4.3	-0.2	44.6	89.8	45.2	193.2	234.2	41	19.32	0	40	180	140	200	290	90		2	8	2	2	0
87	1	no	no	no	1	1	19	2	1	0			1	2	1	2		4	4.5	0.5	86.4	66.7	-19.7	149.8	165.6	15.8	14.98	0	120	120	0	145	140	-5		2	2	2	2	0
75	3	HT,	no	no	1	1	38	2	6	12		4	0	1	1	2		3.2	3.5	0.3	51.3	93.9	42.6	150.1	162	11.9	15.01	0	100	150	50	160	200	40		1	1	1	1	0
75	2	HT	no	Transanal hemohrroid dearterialyzation (THD)	1	3	8	2	0	0			0	2	1	2		4.5	4.5	0	37.5	52.3	14.8	98.7	105.7	7	9.87	0	35	80	45	150	165	15		2	2	2	2	0
76	2	Collagen disease	Hysterectomy	no	1	1	18	1	4	10			0	1	1	2		4.3	4.3	0	64.5	103.9	39.4	192.1	180.9	-11.2	19.21	0	70	50	-20	110	130	20		2	2	2	2	0
67	2	no	no	no	1	2	19	2	7	3		4	0	2	3	2		2.5	3.8	1.3	55.7	61.9	6.2	66.6	97.1	30.5	6.66	0	85	100	15	130	135	5	Anterior RAI	2	5	1	4	0
86	2	HT	Trans vaginal tape (TVT), Hysterectomy	no	1	3	24	2				4	0	1	1	2		3.6	2.2	-1.4	50.4	47.7	-2.7	129.4	93.9	-35.5	12.94	1	65	125	60	200	245	45		1	1	1	1	0
82	4	HT, chronic thyroiditis	Transvaginal mesh repair (TVM)	no	1	3	33	2	9	4		4	0	2	1	2		4.5	3.5	-1	39.9	59.3	19.4	114	94.2	-19.8	11.4	1	90	60	-30	130	60	-70		1	1	1	1	0
57	2	no	no	LE	1	1	13	2	0	3		2	3	2	1	1		5.7	6.5	0.8	114.4	156	41.6	304.4	308.1	3.7	30.44	0	75	270	195	260	300	40		2	7	2	2	0
90	1		TVM for Uterine prolapse	no	1	1	10	2	2	1		3	2	1	1	2		4.5	3.8	-0.7	44.5	36.7	-7.8	146.8	74.6	-72.2	14.68	1	85	90	5	130	140	10		1	4	4	1	0
49	0	interstitial cystitis	no	no	1	2	22	1	18	19		3	2	1	1	2		4	3.5	-0.5	124.8	151.1	26.3	231.6	293	61.4	23.16	0	130	150	20	180	215	35		1	4	4	1	0
81		mucosal prolapse	no	Sclerotherapy of hemorrhoids	1	1	8	2	1	3		3	0	2	4	2		3.5	5.5	2	58.5	34.2	-24.3	143.7	115.1	-28.6	14.37	1	95	125	30	150	230	80		1	1	1	1	0
71	3	GERD, HT, Over active bladder	no	no	1	2	59	1	12	10		2	2	2	1	2		4	4	0	106.2	88.7	-17.5	184	178.7	-5.3	18.4	0	35	30	-5	125	30	-95	Irritable rectum	2	7	2	2	1
81	2	HT, Pace maker	no	no	1	1	8	1	9	8		4	0	2	1	2		5.5	5.5	0	39.2	53.7	14.5	82.4	100	17.6	8.24	0	65	140	75	165	180	15		1	1	1	1	0
51	0	Slow transit constipation	no	no	1	2	11	1	15	20		4	2	1	1	1	1	3.4	4	0.6	38.6	60.6	22	65.1	116.7	51.6	6.51	0	55	100	45	80	160	80		1	4	4	1	0
77	2	HT, GERD	no	LE	1	1	28	2	7	7	Mucosal prolapse (MP)		0	2	1	2		3.5	5	1.5	65	45.6	-19.4	109.6	73.3	-36.3	10.96	1	60	140	80	210	200	-10		2	2	2	2	0
47	0	no	no	no	1	1	29	1	18	17			2	2	4	1		4	3.8	-0.2	86.2	91.9	5.7	178.3	210.7	32.4	17.83	0	75	90	15	220	230	10		2	8	2	2	0
75	1	HT	no	no	1	1	23	1	5	7		4	0	2	3	2		3.3	2.5	-0.8	47.5	62.4	14.9	151.2	69.2	-82	15.12	1	90	40	-50	130	115	-15		1	1	1	1	0
75	1	Glaucoma, Catalacta	no	no	1	3	35	2	0	0		3	2	2	1	2		4.5	3.8	-0.7	32.3	75.2	42.9	182.9	217.2	34.3	18.29	0	145	165	20	240	275	35	Anterior RAI	2	6	4	4	0
92	0	atrial fibrillation (af)	no	LE	1	3	27	1	12	14		3	0	2	1	1		4.5	4	-0.5	36.3	43	6.7	103.5	102.3	-1.2	10.35	0	100	180	80	230	240	10		1	1	1	1	0
61	2	no	no	no	1	2	8	1	9	12			0	2	3	2		3.5	4.7	1.2	45.5	49.3	3.8	80.7	98.1	17.4	8.07	0	50	75	25	75	95	20	IBS s/o	2	2	2	2	1
70	2		Laparoscopic sacro-colpopexy (LSC) for POP	Surgery for anal fistula	1	3	31	1	4	6			0	2	1	1		4	4.5	0.5	51.5	66.4	14.9	100.9	79.1	-21.8	10.09	1	80	90	10	240	125	-115	Overflow incontinence	2	2	2	2	0
69	2	Angina pectoris (AP), HT, Raynaud's disease	left oophorectomy	no	1	3	38	2	10	6	Anismus		1	2	3	1		5.3	3.8	-1.5	34.5	42.3	7.8	66	76.7	10.7	6.6	0	80	150	70	140	180	40		2	2	2	2	0
55	0	depression	no	no	1	2	16	1	10	12			2	2	1	1		4.6	5	0.4	76.8	51	-25.8	130	164	34	13	0	120	240	120	265	280	15		2	8	2	2	0
71		AP, RA, depression	Hysterectomy	no	1	1	24	1	9	10			2	2	1	1		5.5	5	-0.5	26	35.9	9.9	276.5	271.9	-4.6	27.65	0	175	100	-75	190	245	55		2	8	2	2	0
82	1		retroflexion of uterus op、removal of ovarian cyst	no	1	1	25	2	3	8		4	0	1	1	2		4.2	4.3	0.1	40	18.7	-21.3	199.9	139.3	-60.6	19.99	1	50	90	40	150	140	-10		1	1	1	1	0
80	0	Tongue cancer operation	no	no	1	1	21	2	2	6		3	2	1	1	1		5	5.8	0.8	55.6	77.5	21.9	94.8	82.8	-12	9.48	1	135	185	50	235	280	45		1	4	4	1	0
78	2	HT,gastric carcinoma operation	Hysterectomy、TVT	no	1	1	34	1	17	15		2	1	1	1	2		4.5	3.8	-0.7	24.9	28.9	4	366.7	388.7	22	36.67	0	200	100	-100	290	280	-10		2	7	2	2	0
68	2	thyroid operation	no	LE	1	1	21	1	15	10		2	2	2	1	2		5.5	5	-0.5	59	61	2	336	315	-21	33.6	0	120	120	0	235	290	55		2	7	2	2	0
81	2	pudendal neuropathy	no	no	1	1	20	1	8	10		2	2	2	1	2		4.8	4	-0.8	22	64	42	160	187	27	16	0	145	200	55	220	215	-5		2	7	2	2	0
70	3		Hysterectomy、TVT	no	1	1	12	2	0	1		3	2	1	1	1		4.5	3.5	-1	51	60	9	196	172	-24	19.6	1	140	170	30	250	250	0	Anterior RAI	2	6	4	4	0
81	2		no	no	1	2	8	2			Pelvic floor descent (PFD)		1	2	4	1		3.6	4	0.4	37	73	36	312	187	-125	31.2	1	280	280	0	300	300	0		2	2	2	2	0
47	2	no	no	no	1	3	43	1	17	15	grade 2 rectocele (RC), PFD		2	1	1	2		3.2	1.8	-1.4	103	94	-9	147	147	0	14.7	0	65	100	35	165	240	75		2	8	2	2	0
65	3		no	no	1	1	27	1	7	12	grade 3 rectocele		3	2	1	1		3.3	2.3	-1	19	72	53	151	155	4	15.1	0	200	270	70	300	300	0	Irregular width of IAS	2	2	2	2	0
79	2	HT, hemorrhpids	no	no	1	3	36	2	2	1		4	0	2	1	1		4.6	3.5	-1.1	35	34	-1	78	59	-19	7.8	1	130	100	-30	185	150	-35		1	1	1	1	0
92	3	HT, AP	no	no	1	1	20	1	13	11	rectocele grade 2		2	2	1	1		4.3	3.6	-0.7	59	51	-8	141	148	7	14.1	0	110	80	-30	150	80	-70		2	8	2	2	0
73	2	no	no	no	1	2	10	2	4	3		3	0	2	3	2		5.5	5	-0.5	40	37	-3	91	62	-29	9.1	1	75	225	150	270	285	15		1	1	1	1	0
72	3	no	Hysterectomy (trens-vaginal)	no	1	2	44	2	6	5	lateral rectocele, Entercele (EC)		2	1	1	1		4	3.8	-0.2	33	111	78	132	146	14	13.2	0	70	100	30	110	150	40		2	8	2	2	0
76	0	no	no	no	1	1	18	2	2	3	prolapsed hemorrhoids			2	1	2		6.5	5	-1.5	45	55	10	135	148	13	13.5	0	50	90	40	105	150	45		2	2	2	2	0
92		HT	no	no	1	1	25				prolapsed hemorrhoids			2	4	1		4	4	0	38	45	7	92	80	-12	9.2	1	40	70	30	90	95	5		2	2	2	2	0
70	1	membrain neuropathy	no	no	1	1	15	2	0	0	lateral rectocele		2	2	1	1		4.8	4	-0.8	101	91	-10	272	246	-26	27.2	0	40	125	85	215	240	25		2	8	2	2	0
80	2	HT, Anaplastic anemia	no	no	1	2	21	2	4	0	RC+EC+MP		3	1	1	1		5.3	4	-1.3	62	50	-12	89	72	-17	8.9	1	65	50	-15	135	150	15		2	8	2	2	0
81	1	Hyperlipidemia	no	no	1	1	17	2	3	4	WNL				4	2		4.5	3.5	-1	22	49	27	299	284	-15	29.9	0	70	135	65	210	300	90		2	2	2	2	0
77	2		2020-02-05 LCS	no	1	3	13	1	7	8			1	2	3	1		4.7	4.5	-0.2	61	54	-7	110	77	-33	11	1	85	80	-5	150	140	-10		2	2	2	2	0
74	2	Depression	Ovarial cancer op	LE	1	1	23	1	14	15	grade 1 RC		1	2	1	2		5	4	-1	58	93	35	348	349	1	34.8	0	95	135	40	200	185	-15		2	2	2	2	0
79	2	IBS	TVM	no	1	1	27	2	1	3	compression of rectum by trans-vaginally introduced mesh (TVM)				1	1		4.6	6.5	1.9	80	99	19	185	153	-32	18.5	1	180	250	70	290	300	10	IBS	2	2	2	2	1
87	2	HT,	no	no	1	1	24	2	4	6	grade 2 RC+EC		2	1	1	1		4.1	3.5	-0.6	54	57	3	113	103	-10	11.3	0	90	140	50	240	245	5		2	8	2	2	0
78	2	no	no	no	1	1	21	2	2	3	grade 4 IRP+ grade 2 RC	4	2	2	1	1		3.8	2.8	-1	57	102	45	101	91	-10	10.1	0	70	140	70	170	220	50		1	4	4	1	0
66	3	Depression	no	no	1	2	8	2	8	2	Grade 3 anterior IRP+ grade 2 RC+ EC	3	2	1	1	1		4	3.2	-0.8	59	48	-11	91	82	-9	9.1	0	140	190	50	285	250	-35	Anterior RAI	2	6	4	4	0
71	1	HT	no	no	1	1	15	2	1	0	grade 4 IRP+ EC	4		1	1	2		4.8	5.2	0.4	68	95	27	241	200	-41	24.1	1	65	120	55	160	230	70		1	1	1	1	0
66	2	no	Hysterectomy (transabdominal)	no	1	1	25	2	2	0	grade 1 RC			2	1	1		4.3	3.8	-0.5	67	102	35	171	155	-16	17.1	0	65	120	55	190	200	10		2	2	2	2	0
66	2	HT	Perineal POP repair	no	1	1	8	2	3	6	grade2 IRP+ Sigmoidocele			2	1	2		4.7	4.3	-0.4	38	55	17	226	237	11	22.6	0	150	220	70	300	300	0		2	2	2	2	0
80	2	HT	no	Ligation of hemorrhoids	1	1	20	1	11	12	grade 2 RC+ PFD		2	2	1	2		3.5	2.7	-0.8	79	79	0	113	92	-21	11.3	1	20	80	60	235	195	-40		2	8	2	2	0
76	2	no	no	LE	1	1	16	1	11	11	grade 4 IRP	4		2	1	2		3.8	4	0.2	40	72	32	219	222	3	21.9	0	70	160	90	165	230	65		1	1	1	1	0
74	0	HT	no	no	1	1	13	2	1	1	anismus			2	1	1		3.5	3	-0.5	46	76	30	209	236	27	20.9	0	80	90	10	140	175	35		2	2	2	2	0
74	1	no	no	no	1	1	21	1	10	9	grade 3 anterior IRP+ Sigmoidocele	3		2	1	2		4	3.3	-0.7	33	103	70	150	147	-3	15	0	75	100	25	170	220	50	Anterior RAI	2	5	1	4	0
63	5	RA, HT	LSC	no	1	3	30	1	17	17	grade 2 RC		2	2	1	1		5.3	5.3	0	101	130	29	168	193	25	16.8	0	45	100	55	150	180	30		2	8	2	2	0
64	0	Depression	no	no	1	2	14	2	7	4	grade2 RC+ grade3 anterior IRP	3	2	2	1	2		5.8	3.5	-2.3	84	113	29	135	165	30	13.5	0	100	150	50	240	190	-50	IBS, Anterior IRP	2	6	4	4	0
85	0	HT, CI	no	no	1	1	35	1	10	7	WNL			2	1	2		5.3	4.3	-1	38	63	25	80	75	-5	8	0	80	130	50	230	250	20		2	2	2	2	0
75	1	no	Hysterectomy	no	1	1	13	2	1	5	anterior IRP grade 4	4		2	1	2		4.8	5.3	0.5	76	136	60	147	213	66	14.7	0	50	175	125	190	235	45	Anterior RAI	2	5	1	4	0
